# Supplementary material for: Conversion of Human Fibroblasts into Induced Neural Stem Cells by Small Molecules
Source: Int J Mol Sci. 2022 Feb 3;23(3):1740. doi: 10.3390/ijms23031740 (PMC8835839; doi:10.3390/ijms23031740)
Supplement: Supplementary file 1 [file ijms-23-01740-s001.zip]

Archive with 1 entries (1 files):
- ijms-1547719-supplementary.pdf
